# Supplementary material for: Hand Involvement and Its Association with Burn Characteristics, Surgical Management, and Length of Stay in Paediatric Inpatients: A 10-Year Cross-Sectional Study from Western Australia
Source: Eur Burn J. 2026 Apr 30;7(2):23. doi: 10.3390/ebj7020023 (PMC13214700; doi:10.3390/ebj7020023)
Supplement: Supplementary file 1 [file ebj-07-00023-s001.zip]

Archive with 1 entries (1 files):
- ebj-4193587-supplementary.pdf
